# Supplementary material for: RNA-seq and Ribosome Profiling Reveal the Translational Landscape of Rice in Response to Rice Stripe Virus Infection
Source: Viruses. 2024 Nov 29;16(12):1866. doi: 10.3390/v16121866 (PMC11680141; doi:10.3390/v16121866)
Supplement: Supplementary file 1 [file viruses-16-01866-s001.zip]

Archive with 4 entries (4 files):
- s Table 1.xlsx
- s Table 2.xlsx
- s Table 3.xlsx
- Supplementary Fig.pdf
