# Supplementary material for: RNA-seq and Ribosome Profiling Reveal the Translational Landscape of Rice in Response to Rice Stripe Virus Infection
Source: Viruses. 2024 Nov 29;16(12):1866. doi: 10.3390/v16121866 (PMC11680141; doi:10.3390/v16121866)
Supplement: Supplementary file 1 [file viruses-16-01866-s001.zip › s Table 1.xlsx]

## Sheet: RSV_uORF
Supplementary Table S1 uORFs analysis in RSV-infected seedings.
ORF_ID	chr_id	strand	start	end	readcount	ORF_length	ORF_type
107278523_23280206_23280331_41	NC_089044.1	+	23280206	23280331	0	123	Untranslated uORFs
136355113_34290278_34289473_201	NC_089036.1	-	34289473	34290278	0	603	Untranslated uORFs
4326161_445860_447225_137	NC_089035.1	+	445860	447225	0	411	Untranslated uORFs
4326692_25610881_25610066_48	NC_089035.1	-	25610066	25610881	322	144	Translated uORFs
4327459_36472253_36472770_141	NC_089035.1	+	36472253	36472770	0	423	Untranslated uORFs
4330649_31173287_31173006_93	NC_089036.1	-	31173006	31173287	99	279	Translated uORFs
4331306_270632_270682_16	NC_089037.1	+	270632	270682	48	48	Translated uORFs
4331918_4848021_4848825_225	NC_089037.1	+	4848021	4848825	0	675	Untranslated uORFs
4333285_21549873_21548581_430	NC_089037.1	-	21548581	21549873	0	1290	Untranslated uORFs
4334509_34721090_34720530_186	NC_089037.1	-	34720530	34721090	0	558	Untranslated uORFs
4334509_34721453_34720530_307	NC_089037.1	-	34720530	34721453	0	921	Untranslated uORFs
4334509_34721930_34720530_466	NC_089037.1	-	34720530	34721930	0	1398	Untranslated uORFs
4334829_36985733_36984285_30	NC_089037.1	-	36984285	36985733	0	90	Untranslated uORFs
4334829_36986089_36984285_31	NC_089037.1	-	36984285	36986089	0	93	Untranslated uORFs
4336294_25413576_25413814_51	NC_089038.1	+	25413576	25413814	458	153	Translated uORFs
4337520_49327_48902_141	NC_089039.1	-	48902	49327	1	423	Translated uORFs
4341113_18456770_18455600_63	NC_089040.1	-	18455600	18456770	0	189	Untranslated uORFs
4341569_26073519_26071434_295	NC_089040.1	-	26071434	26073519	14	885	Translated uORFs
4341818_28845375_28845331_14	NC_089040.1	-	28845331	28845375	585	42	Translated uORFs
4342287_1151620_1152453_277	NC_089041.1	+	1151620	1152453	19	831	Translated uORFs
4342469_3473028_3474939_302	NC_089041.1	+	3473028	3474939	0	906	Untranslated uORFs
4342551_4203777_4203956_59	NC_089041.1	+	4203777	4203956	954	177	Translated uORFs
4343037_13539916_13541361_481	NC_089041.1	+	13539916	13541361	0	1443	Untranslated uORFs
4346177_27080199_27079012_395	NC_089042.1	-	27079012	27080199	47	1185	Translated uORFs
4346585_9811976_9809202_924	NC_089043.1	-	9809202	9811976	182	2772	Translated uORFs
4346742_13969261_13969434_57	NC_089043.1	+	13969261	13969434	285	171	Translated uORFs
4348208_5732418_5730586_355	NC_089044.1	-	5730586	5732418	0	1065	Untranslated uORFs
4350171_8030120_8031695_106	NC_089045.1	+	8030120	8031695	0	318	Untranslated uORFs
4350171_8030120_8031764_124	NC_089045.1	+	8030120	8031764	0	372	Untranslated uORFs
4351213_30881596_30881640_14	NC_089045.1	+	30881596	30881640	105	42	Translated uORFs
4351406_1461647_1462678_343	NC_089046.1	+	1461647	1462678	140	1029	Translated uORFs
4351479_2144204_2144425_73	NC_089046.1	+	2144204	2144425	0	219	Untranslated uORFs
9267958_2527241_2528312_148	NC_089039.1	+	2527241	2528312	0	444	Untranslated uORFs
