# Supplementary material for: RNA-seq and Ribosome Profiling Reveal the Translational Landscape of Rice in Response to Rice Stripe Virus Infection
Source: Viruses. 2024 Nov 29;16(12):1866. doi: 10.3390/v16121866 (PMC11680141; doi:10.3390/v16121866)
Supplement: Supplementary file 1 [file viruses-16-01866-s001.zip › s Table 2.xlsx]

## Sheet: ZH11_uORF
Supplementary Table S2 uORFs analysis in healthy seedings.
ORF_ID	chr_id	strand	start	end	readcount	ORF_length	ORF_type
4323995_18795915_18797126_403	NC_089035.1	+	18795915	18797126	0	1209	Untranslated uORFs
4325329_4347169_4347042_16	NC_089035.1	-	4347042	4347169	11	48	Translated uORFs
4326349_22497659_22496690_111	NC_089035.1	-	22496690	22497659	0	333	Untranslated uORFs
4326692_25610881_25610066_48	NC_089035.1	-	25610066	25610881	312	144	Translated uORFs
4328133_1202951_1202073_55	NC_089036.1	-	1202073	1202951	21	165	Translated uORFs
4330610_30875816_30875905_29	NC_089036.1	+	30875816	30875905	126	87	Translated uORFs
4330649_31173287_31173006_93	NC_089036.1	-	31173006	31173287	45	279	Translated uORFs
4331765_3749592_3749639_15	NC_089037.1	+	3749592	3749639	56	45	Translated uORFs
4331918_4848021_4848825_225	NC_089037.1	+	4848021	4848825	0	675	Untranslated uORFs
4332665_11584868_11584218_74	NC_089037.1	-	11584218	11584868	0	222	Untranslated uORFs
4332665_11584868_11584287_67	NC_089037.1	-	11584287	11584868	0	201	Untranslated uORFs
4332786_12689305_12689198_35	NC_089037.1	-	12689198	12689305	99	105	Translated uORFs
4333171_18442675_18444490_82	NC_089037.1	+	18442675	18444490	0	246	Untranslated uORFs
4333285_21549873_21548581_430	NC_089037.1	-	21548581	21549873	0	1290	Untranslated uORFs
4334509_34720955_34720530_141	NC_089037.1	-	34720530	34720955	0	423	Untranslated uORFs
4334509_34721453_34720530_307	NC_089037.1	-	34720530	34721453	0	921	Untranslated uORFs
4334509_34721930_34720530_466	NC_089037.1	-	34720530	34721930	0	1398	Untranslated uORFs
4336460_26867850_26867927_25	NC_089038.1	+	26867850	26867927	81	75	Translated uORFs
4337520_49327_48902_141	NC_089039.1	-	48902	49327	0	423	Untranslated uORFs
4341569_26073519_26071434_295	NC_089040.1	-	26071434	26073519	0	885	Untranslated uORFs
4342469_3473446_3474939_267	NC_089041.1	+	3473446	3474939	0	801	Untranslated uORFs
4343037_13540552_13541361_269	NC_089041.1	+	13540552	13541361	0	807	Untranslated uORFs
4344739_3787329_3787463_44	NC_089042.1	+	3787329	3787463	90	132	Translated uORFs
4346177_27080199_27079012_395	NC_089042.1	-	27079012	27080199	48	1185	Translated uORFs
4346585_9811976_9809202_924	NC_089043.1	-	9809202	9811976	192	2772	Translated uORFs
4346742_13969261_13969434_57	NC_089043.1	+	13969261	13969434	229	171	Translated uORFs
4348208_5732418_5730586_355	NC_089044.1	-	5730586	5732418	0	1065	Untranslated uORFs
4350171_8030120_8031695_106	NC_089045.1	+	8030120	8031695	0	318	Untranslated uORFs
4350171_8030120_8031764_124	NC_089045.1	+	8030120	8031764	0	372	Untranslated uORFs
4351406_1461647_1462678_343	NC_089046.1	+	1461647	1462678	98	1029	Translated uORFs
9266204_8029201_8029148_17	NC_089037.1	-	8029148	8029201	46	51	Translated uORFs
9267958_2527241_2528312_148	NC_089039.1	+	2527241	2528312	0	444	Untranslated uORFs
9271102_23656595_23656681_28	NC_089046.1	+	23656595	23656681	113	84	Translated uORFs
9272123_30103492_30103247_81	NC_089040.1	-	30103247	30103492	135	243	Translated uORFs
9272509_16432009_16430738_75	NC_089037.1	-	16430738	16432009	0	225	Untranslated uORFs
