# Supplementary material for: RNA-seq and Ribosome Profiling Reveal the Translational Landscape of Rice in Response to Rice Stripe Virus Infection
Source: Viruses. 2024 Nov 29;16(12):1866. doi: 10.3390/v16121866 (PMC11680141; doi:10.3390/v16121866)
Supplement: Supplementary file 1 [file viruses-16-01866-s001.zip › s Table 3.xlsx]

## Sheet: Sheet1
Supplementary Table S3. The primers using to viral RNA analysis
qRT-CP-F	AGGCAATCAATGACATCTCC
qRT-CP-R	ATCTCTCACAAAGCCAGTGC
